# Supplementary material for: Age-Related sncRNAs in Human Hippocampal Tissue Samples: Focusing on Deregulated miRNAs
Source: Int J Mol Sci. 2024 Nov 29;25(23):12872. doi: 10.3390/ijms252312872 (PMC11641170; doi:10.3390/ijms252312872)
Supplement: Supplementary file 1 [file ijms-25-12872-s001.zip]

Archive with 1 entries (1 files):
- ijms-3276692-supplementary.pdf
